# Supplementary material for: Appendicular Muscle Physiology and Biomechanics in Crocodylus niloticus
Source: Integr Org Biol. 2020 Nov 5;2(1):obaa038. doi: 10.1093/iob/obaa038 (PMC7810574; doi:10.1093/iob/obaa038)
Supplement: obaa038_Supplementary_Data [file obaa038_supplementary_data.zip]

Archive with 2 entries (2 files):
- Table_ST1_Stats_results.xlsx
- Table_ST2_Supplemental.docx
