# Supplementary material for: Appendicular Muscle Physiology and Biomechanics in Crocodylus niloticus
Source: Integr Org Biol. 2020 Nov 5;2(1):obaa038. doi: 10.1093/iob/obaa038 (PMC7810574; doi:10.1093/iob/obaa038)
Supplement: obaa038_Supplementary_Data [file obaa038_supplementary_data.zip › Table_ST1_Stats_results.xlsx]

## Sheet: Sheet1
Linear mixed-effects model and ANOVA tests
Isometric stress (kPa)
	lower	estimate	upper	pValue			Fstat	pValue
intercept	-55.213	166.83	388.88	0.123		Intercept	2.88	0.12
BB	-74.22	-7.27	59.67	0.81		MuscleID	0.61	0.56
FTI4	-117.46	-38.42	40.61	0.3		MuscLength	6.1	0.04
MuscLength	0.24	2.88	6.52	0.036		Fatigue	0.33	0.58
Fatigue	-2.73	-0.55	1.62	0.58
AIC	158.07
R2_adjust	0.1589
Power (W L-1)
	lower	estimate	upper	pValue			Fstat	pValue
intercept	-50	70	190	0.21		Intercept	1.8	0.21
Bodymass	-2.32	11	25.55	0.09		Bodymass	3.7	0.09
BB	-38	0.5	39	0.97		MuscleID	5.3	0.03
FTI4	19	66	114	0.01		MuscLength	0.02	0.89
MuscLength	-1.81	0.1	2.04	0.89		Fatigue	1.55	0.24
Fatigue	-1.81	-0.6	0.54	0.24
AIC	142.33
R2_adjust	0.6059
Vmax (Lo s-1)
	lower	estimate	upper	pValue			Fstat	pValue
intercept	-4.66	0.95	6.56	0.71		Intercept	0.15	0.71
Bodymass	0.18	0.84	1.49	0.02		Bodymass	8.82	0.02
BB	-3.44	-1.65	0.14	0.07		MuscleID	7.02	0.02
FTI4	0.71	2.9	5.1	0.02		MuscLength	0.31	0.59
MuscLength	-0.11	-0.02	0.07	0.59		Fatigue	0.31	0.59
Fatigue	-0.04	0.01	0.07	0.59
AIC	56.45
R2_adjust	0.48
Qmax (s-1)
	lower	estimate	upper	pValue			Fstat	pValue
intercept	0.03	0.33	0.64	0.04		Intercept	6.28	0.04
Bodymass	0.02	0.05	0.09	0.008		Bodymass	12.11	0.008
BB	-0.11	-0.02	0.08	0.67		MuscleID	23.29	0.0005
FTI4	0.23	0.35	0.47	0.0001		MuscLength	3.89	0.08
MuscLength	-0.009	-0.004	0.0007	0.08		Fatigue	0.44	0.52
Fatigue	-0.004	-0.001	0.002	0.53
AIC	-25.07
R2_adjust	0.77
FQmax (kPa)
	lower	estimate	upper	pValue			Fstat	pValue
intercept	-3.17	72.48	148.13	0.05837		Intercept	4.69	0.05837
BB	-14.69	8.11	30.92	0.44		MuscleID	0.365	0.7
FTI4	-28.41	-1.4865	25.44	0.9		MuscLength	1.12	0.317
MuscLength	-0.48	0.42	1.32	0.317		Fatigue	0.95	0.354
Fatigue	-1.0612	-0.32	0.42	0.354
AIC	127.92
R2_adjust	-0.0837
V @ Qmax (s-1)
	lower	estimate	upper	pValue			Fstat	pValue
intercept	-0.67	0.65	1.97	0.29		Intercept	1.3	0.29
Bodymass	0.06	0.22	0.37	0.01		Bodymass	10	0.01
BB	-0.73	-0.31	0.11	0.13		MuscleID	12	0.004
FTI4	0.51	1.02	1.54	0.002		MuscLength	1.4	0.27
MuscLength	-0.03	-0.01	0.01	0.27		Fatigue	0.05	0.82
Fatigue	-0.01	0.001	0.01	0.82
AIC	15.89
R2_adjust	0.61
Isometric Force (mN)
	lower	estimate	upper	pValue			Fstat	pValue
intercept	-215.22	63.33	341.88	0.62		Intercept	0.26	0.62
BB	-29.12	54.86	138.84	0.17		MuscleID	1.28	0.28
FTI4	-124.42	-25.27	73.88	0.58		MuscLength	2.53	0.15
MuscLength	-0.98	2.33	5.64	0.15		Fatigue	3.91	0.08
Fatigue	-0.35	2.38	5.11	0.08
AIC	164.42
R2_adjust	0.25
	Yellow fill indicates potential significant differences
	Orange fill indicates potential nearly significant differences
	Light blue fill indicates a potential difference in upper and lower estimates between muscles
